# Supplementary material for: The commercialization of biospecimens from Indigenous Peoples: A scoping review of benefit-sharing
Source: Front Med (Lausanne). 2022 Aug 4;9:978826. doi: 10.3389/fmed.2022.978826 (PMC9386140; doi:10.3389/fmed.2022.978826)
Supplement: Supplementary file 2 [file Data_Sheet_1.xlsx]

## Sheet: Sheet1
Article Title	Authors	Yr of Publication	Journal	Vol	Issue	Pages	DOI/URL
A Comparative Analysis of Indigenous Research Guidelines to Inform Genomic Research in Indigenous Communities	Taniguchi, Nicole K; Taualii, Maile; Maddock, Jay	2012	International Indigenous Policy Journal	3	1		10.18584/iipj.2012.3.1.6
A systematic literature review of Native American and Pacific Islanders' perspectives on health data privacy in the United States	Taitingfong R; Bloss CS; Triplett C; Cakici J; Garrison N; Cole S; Stoner JA; Ohno-Machado L	2020	J Am Med Inform Assoc	27	12	1987-1998	10.1093/jamia/ocaa235
Access and benefits sharing of genetic resources and associated traditional knowledge in northern Canada: understanding the legal environment and creating effective research agreements	Geary, Janis; Jardine, Cynthia G.; Guebert, Jenilee; Bubela, Tania	2013	International Journal of Circumpolar Health	72	1	21351	10.3402/ijch.v72i0.21351
An analysis of research guidelines on the collection and use of human biological materials from American Indian and Alaskan Native communities	Sharp RR; Foster MW	2002	Jurimetrics	42	2	165-86	https://www.jstor.org/stable/29762751
An Integrative Review of the Barriers to Indigenous Peoples Participation in Biobanking and Genomic Research	Aramoana, J.; Koea, J.	2019	Journal of Global Oncology	2019	5	83-91	10.1200/JGO.18.00156
Asserting Tribal Sovereignty over Cultural Property: Moving Towards Protection of Genetic Material and Indigenous Knowledge	Harry, Debra; Kanehe, Le'a Malia	2006	Seattle J. Soc. Just.	5	1	27-66	https://heinonline.org/HOL/P?h=hein.journals/sjsj5&i=31
Biobank Governance: The Cautionary Tale of Taiwan Biobank	Harmon, Shawn H. E.; Yen, Shang-Yung; Tang, Shu-Mei	2018	SCRIPTed	15	1	103-129	10.2966/scrip.150118.103
Biobanks and Informed Consent	Foe, Gabriella	2014	Voices in Bioethics	1			https://doi.org/10.7916/vib.v1i.6596
Bridging the Divide between Genomic Science and Indigenous Peoples	Jacobs, Bette; Roffenbender, Jason; Collmann, Jeff; Cherry, Kate; Bits√≥i, LeManuel Lee; Bassett, Kim; Evans, Charles H.	2010	J. Law. Med. Ethics	38	3	684-696	10.1111/j.1748-720X.2010.00521.x
Challenges of biobanking in South Africa to facilitate indigenous research in an environment burdened with human immunodeficiency virus, tuberculosis, and emerging noncommunicable diseases	Abayomi A; Christoffels A; Grewal R; Karam LA; Rossouw C; Staunton C; Swanepoel C; van Rooyen B	2013	Biopreserv Biobank	11	6	347-54	10.1089/bio.2013.0049
Colonial Encounters in Postcolonial Contexts: Patenting Indigenous DNA and the Human Genome Diversity Project	Cunningham, Hilary	1998	Critique of Anthropology	18	2	205-233	https://doi.org/10.1177/0308275X9801800205
Comparing Tribal Research and Specimens Policies: Models, Practices, and Principles	Bardill, Jessica	2017	International Indigenous Policy Journal	8	4	1-22	10.18584/iipj.2017.8.4.4
Engaging Maori in Biobanking and Genetic Research: Legal, Ethical, and Policy Challenges	Beaton, Angela; Smith, Barry; Toki, Valmaine; Southey, Kim; Hudson, Maui	2015	International Indigenous Policy Journal	6	3	1-19	https://doi.org/10.18584/iipj.2015.6.3.1
Engaging Maori in biobanking and genomic research: a model for biobanks to guide culturally informed governance, operational, and community engagement activities	Beaton A; Hudson M; Milne M; Port RV; Russell K; Smith B; Toki V; Uerata L; Wilcox P; Bartholomew K; Wihongi H	2017	Genet Med	19	3	345-351	10.1038/gim.2016.111
Ethical genetic research in Indigenous communities: challenges and successful approaches	McWhirter, Rebekah E.; Mununggirritj, Djapirri; Marika, Dipililnga; Dickinson, Joanne L.; Condon, John R.	2012	Trends in Molecular Medicine	18	12	702-708	10.1016/j.molmed.2012.08.003
Ethical, Legal, and Social Implications of Biobanks for Genetics Research	Haga, Susanne B.; Beskow, Laura M.	2008	Advances in Genetics	60		505-544	10.1016/S0065-2660(07)00418-X
Ethics in practice: Conversations about biobanks	Scott, Anne; Phillips, Hazel; Moore, Andrew; Plessis, Rosemary Du	2005	Critical Public Health	15	4	359-368	https://doi.org/10.1080/09581590500523954
Ethnocultural community leaders' views and perceptions on biobanks and population specific genomic research: A qualitative research study	Godard, B.; Ozdemir, V.; Fortin, M.; √âgalit√©, N.	2010	Public Understanding of Science	19	4	469-485	10.1177/0963662509104721
Exploring pathways to trust: a tribal perspective on data sharing	James, Rosalina; Tsosie, Rebecca; Sahota, Puneet; Parker, Myra; Dillard, Denise; Sylvester, Ileen; Lewis, John; Klejka, Joseph; Muzquiz, LeeAnna; Olsen, Polly; Whitener, Ron; Burke, Wylie	2014	Genet Med	16	11	820-826	10.1038/gim.2014.47
From consent to institutions: Designing adaptive governance for genomic biobanks	O'Doherty, Kieran C.; Burgess, Michael M.; Edwards, Kelly; Gallagher, Richard P.; Hawkins, Alice K.; Kaye, Jane; McCaffrey, Veronica; Winickoff, David E.	2011	Social Science & Medicine	73	3	367-374	10.1016/j.socscimed.2011.05.046
Genetic research and aboriginal and Torres Strait Islander Australians	Kowal E; Pearson G; Rouhani L; Peacock CS; Jamieson SE; Blackwell JM	2012	J Bioeth Inq	9	4	419-32	10.1007/s11673-012-9391-x
Genetic Research in Native Communities	LorrieAnn Santos	2008	Progress in Community Health Partnerships: Research, Education, and Action	2	4	321-327	10.1353/cpr.0.0046
Genomic Research Through an Indigenous Lens: Understanding the Expectations	Garrison, Nanibaa' A; Hudson, Maui; Ballantyne, Leah L; Garba, Ibrahim; Martinez, Andrew; Taualii, Maile; Arbour, Laura; Caron, Nadine R; Rainie, Stephanie Carroll	2019	Annual Review of Genomics and Human Genetics	20		495-517	10.1146/annurev-genom-083118-015434
Indigenous Self-Determination in an Age of Genetic Patenting: Recognizing an Emerging Human Rights Norm	Ching, Kara H	1997	FORDHAM LAW REVIEW	66	2	47	https://ir.lawnet.fordham.edu/cgi/viewcontent.cgi?article=3404&context=flr
Key informant views on biobanking and genomic research with Maori	Hudson M; Southey K; Uerata L; Beaton A; Milne M; Russell K; Smith B; Wilcox P; Toki V; Cheung M	2016	N Z Med J	129	1447	29-42	www.nzma.org.nz
Making it transparent. On naming, framing and administrating biobank research on native people	Svalastog, A.L.	2013	New Genetics and Society	32	3	209-242	https://doi.org/10.1080/14636778.2012.760265
Native Hawaiian preferences for informed consent and disclosure of results from genetic research	Song M; Braun KL; Chang RM	2006	Journal of Cancer Education	21		S47-52	10.1207/s15430154jce2101s_10
Rethinking Informed Consent in Biobanking and Biomedical Research: a Taiwanese Aboriginal Perspective and the Implementation of Group Consultation	Ho, Chih-hsing	2017	Asian Bioethics Review	9	4	353-365	https://doi.org/10.1007/s41649-017-0037-5
Rights, interests and expectations: Indigenous perspectives on unrestricted access to genomic data	Hudson, Maui; Garrison, Nanibaa' A.; Sterling, Rogena; Caron, Nadine R.; Fox, Keolu; Yracheta, Joseph; Anderson, Jane; Wilcox, Phil; Arbour, Laura; Brown, Alex; Taualii, Maile; Kukutai, Tahu; Haring, Rodney; Te Aika, Ben; Baynam, Gareth S.; Dearden, Peter K.; Chagn√©, David; Malhi, Ripan S.; Garba, Ibrahim; Tiffin, Nicki; Bolnick, Deborah; Stott, Matthew; Rolleston, Anna K.; Ballantyne, Leah L.; …	2020	Nat Rev Genet	21	6	377-384	10.1038/s41576-020-0228-x
Sample genetic policy language for research conducted with native communities	Burhansstipanov L; Bemis L; Kaur JS; Bemis G	2005	J Cancer Educ	20	1 Suppl	52-7	10.1207/s15430154jce2001s_12
Surpassing the Material: The Human Rights Implications of Informed Consent in Bioprospecting Cells Derived from Indigenous People Groups Notes	Wu, Annie O.	2000	Wash. U. L. Q.	78	3	979-1004	https://heinonline.org/HOL/P?h=hein.journals/walq78&i=989
We can wipe an entire culture- fears and promises	Abadie, Roberto; Heaney, Kathleen	2015	Dialectical Anthropology	39	3	305-320	https://doi.org/10.1007/s10624-015-9391-4
You Can Use My Name; You Don't Have to Steal My Story -- a Critique of Anonymity in Indigenous Studies	Svalastog, Anna-Lydia; Eriksson, Stefan	2010	Developing World Bioethics	10	2	104-110	10.1111/j.1471-8847.2010.00276.x
